# Supplementary material for: Identification of ferroptosis-related gene signatures as a novel prognostic model for clear cell renal cell carcinoma
Source: Discov Oncol. 2025 Apr 3;16:456. doi: 10.1007/s12672-025-02202-1 (PMC11968612; doi:10.1007/s12672-025-02202-1)
Supplement: Supplementary file 4 — Additional file 4 [file 12672_2025_2202_MOESM4_ESM.xlsx]

## Sheet: high-risk group
ID	Description	setSize	enrichmentScore	NES	pvalue	p.adjust	qvalues	rank	leading_edge	core_enrichment
KEGG_HEMATOPOIETIC_CELL_LINEAGE	KEGG_HEMATOPOIETIC_CELL_LINEAGE	70	0.475842	1.92251	0.00123303	0.00975699	0.00586887	3372	tags=34%, list=15%, signal=29%	IL6/IL11/ITGA2B/CSF3/FCER2/IL1R2/EPO/CD19/CD7/IL2RA/MS4A1/FCGR1A/CD44/THPO/CR2/CD3D/CD3E/CSF3R/CD2/CD38/CR1/CD8B/CD5/CD8A
KEGG_PRIMARY_IMMUNODEFICIENCY	KEGG_PRIMARY_IMMUNODEFICIENCY	31	0.553194	1.9021	0.00538794	0.0242069	0.0145605	3585	tags=42%, list=16%, signal=35%	CD19/AICDA/CD79A/ADA/IL2RG/JAK3/TNFRSF13C/ZAP70/CD3D/CD3E/CD8B/CD8A/LCK
KEGG_RIBOSOME	KEGG_RIBOSOME	85	0.4421	1.84671	0.00121394	0.00975699	0.00586887	6667	tags=54%, list=29%, signal=39%	RPS10/RPL22L1/RPL36A/RPS17/RPS19/RPS20/RPL28/RPS2/RPL13/RPS15/RPLP2/RPL36/RPLP1/RPL35/RPL27A/RPL18/RPL37/RPL39/RPL17/RPLP0/RPL29/RPL24/RPS15A/FAU/RPL38/RPSA/RPL12/RPL18A/RPS8/RPS21/RPS4Y1/RPS7/RPL13A/RPL8/RPS16/RPS9/RPS26/RPL35A/RPL37A/RPL6/RPL32/RPS11/RPL26L1/RPS24/RPL14/RPL19
KEGG_CYTOKINE_CYTOKINE_RECEPTOR_INTERACTION	KEGG_CYTOKINE_CYTOKINE_RECEPTOR_INTERACTION	203	0.376168	1.78468	2.568e-05	0.000467375	0.000281128	2818	tags=27%, list=12%, signal=24%	IL6/IFNE/IL20RB/IL11/INHBE/CSF3/IL1R2/CXCL5/EPO/CCL7/CCL26/CCL11/CXCL13/AMH/TNFSF14/CXCL8/CXCL1/CCL19/CCL21/CXCL3/TNFRSF18/PF4/IL2RA/CCL20/TNFRSF17/IFNG/CXCL2/IL17B/LIF/PPBP/CXCL6/IL2RG/TNFRSF13C/LTB/IL23A/CD70/CCL5/PDGFRA/LTA/CCL13/OSM/CXCR3/XCL1/XCL2/IL21R/TNFRSF25/TNFRSF8/CCR10/CD27/TNFSF13B/CSF3R/CCR7/RELT/TNFSF9/TNFRSF9
KEGG_TYPE_I_DIABETES_MELLITUS	KEGG_TYPE_I_DIABETES_MELLITUS	35	0.498918	1.73032	0.0106978	0.0389401	0.0234226	3653	tags=26%, list=16%, signal=22%	PTPRN/GAD1/IFNG/LTA/CPE/GZMB/CD80/FASLG/HLA-DOB
KEGG_NOD_LIKE_RECEPTOR_SIGNALING_PATHWAY	KEGG_NOD_LIKE_RECEPTOR_SIGNALING_PATHWAY	61	0.4299	1.69191	0.00690204	0.0292133	0.0175719	2649	tags=25%, list=12%, signal=22%	IL6/PYDC1/CCL7/CCL11/CXCL8/CXCL1/CXCL2/PYCARD/CASP5/PSTPIP1/CCL5/CCL13/CARD9/NOD2/MEFV
KEGG_GRAFT_VERSUS_HOST_DISEASE	KEGG_GRAFT_VERSUS_HOST_DISEASE	32	0.467415	1.6248	0.0406315	0.1013	0.0609325	3773	tags=22%, list=16%, signal=18%	IL6/IFNG/GZMB/CD80/FASLG/HLA-DOB/KLRC1
KEGG_TASTE_TRANSDUCTION	KEGG_TASTE_TRANSDUCTION	23	0.495596	1.59702	0.0427818	0.103394	0.0621918	310	tags=13%, list=1%, signal=13%	SCNN1G/SCNN1B/GNB3

## Sheet: low--risk group
ID	Description	setSize	enrichmentScore	NES	pvalue	p.adjust	qvalues	rank	leading_edge	core_enrichment
KEGG_PPAR_SIGNALING_PATHWAY	KEGG_PPAR_SIGNALING_PATHWAY	60	-0.648998	-2.33496	3.22866e-08	5.87615e-06	3.53453e-06	3433	tags=48%, list=15%, signal=41%	ACOX1/PDPK1/PPARG/LPL/CYP27A1/AQP7/GK/PPARA/CPT2/PCK2/ACADL/ACOX2/CPT1A/FABP4/CD36/ACSL1/ACADM/FABP1/EHHADH/CYP4A22/SLC27A2/HMGCS2/SCD5/CYP4A11/PCK1/APOA1/APOC3/APOA2/APOA5
KEGG_VALINE_LEUCINE_AND_ISOLEUCINE_DEGRADATION	KEGG_VALINE_LEUCINE_AND_ISOLEUCINE_DEGRADATION	42	-0.70166	-2.36381	8.72109e-08	6.08596e-06	3.66073e-06	4567	tags=74%, list=20%, signal=59%	HADHA/ACAD8/PCCB/MCCC2/ALDH7A1/MCCC1/HIBADH/HADHB/ALDH9A1/DLD/IVD/HADH/HMGCS1/DBT/ALDH1B1/AUH/HIBCH/BCKDHB/MMUT/ACADM/ACAA2/ALDH3A2/AOX1/EHHADH/PCCA/ACAT1/ABAT/ACADSB/OXCT1/HMGCS2/ALDH6A1
KEGG_FATTY_ACID_METABOLISM	KEGG_FATTY_ACID_METABOLISM	39	-0.71383	-2.3588	1.00318e-07	6.08596e-06	3.66073e-06	3688	tags=62%, list=16%, signal=52%	ALDH7A1/ACOX1/ADH1B/HADHB/ADH5/ALDH9A1/HADH/CPT2/ACADL/ALDH1B1/CPT1A/ACSL1/ACADM/ACAA2/ALDH3A2/EHHADH/ACAT1/ADH6/ACADSB/CYP4A22/ADH1C/CYP4A11/ADH4/ADH1A
KEGG_DRUG_METABOLISM_CYTOCHROME_P450	KEGG_DRUG_METABOLISM_CYTOCHROME_P450	53	-0.64566	-2.25442	2.38258e-07	1.08407e-05	6.52075e-06	1408	tags=32%, list=6%, signal=30%	GSTO2/FMO2/FMO1/UGT1A9/FMO5/UGT2A3/AOX1/ADH6/CYP2B6/ADH1C/CYP3A4/UGT2B4/UGT2B15/ADH4/ADH1A/CYP2A6/UGT2B10
KEGG_RETINOL_METABOLISM	KEGG_RETINOL_METABOLISM	46	-0.657848	-2.26477	1.20923e-06	4.40159e-05	2.64757e-05	1144	tags=35%, list=5%, signal=33%	UGT1A9/ALDH1A2/UGT2A3/RDH12/ADH6/CYP2B6/CYP4A22/ADH1C/CYP4A11/CYP3A4/UGT2B4/UGT2B15/ADH4/ADH1A/CYP2A6/UGT2B10
KEGG_TYROSINE_METABOLISM	KEGG_TYROSINE_METABOLISM	36	-0.686336	-2.23596	3.21302e-06	9.74615e-05	5.86235e-05	1371	tags=33%, list=6%, signal=31%	ADH5/LCMT2/GOT1/TYRP1/AOX1/PNMT/DDC/ADH6/ADH1C/ADH4/TAT/ADH1A
KEGG_METABOLISM_OF_XENOBIOTICS_BY_CYTOCHROME_P450	KEGG_METABOLISM_OF_XENOBIOTICS_BY_CYTOCHROME_P450	52	-0.617528	-2.15694	3.84014e-06	9.98435e-05	6.00562e-05	1408	tags=29%, list=6%, signal=27%	GSTO2/AKR1C1/UGT1A9/UGT2A3/ADH6/DHDH/CYP2B6/ADH1C/AKR1C4/CYP3A4/UGT2B4/UGT2B15/ADH4/ADH1A/UGT2B10
KEGG_PEROXISOME	KEGG_PEROXISOME	76	-0.559516	-2.10513	6.65941e-06	0.000151501	9.11287e-05	7030	tags=58%, list=31%, signal=40%	ACSL4/ECI2/PEX2/PEX11B/PEX10/ACAA1/HACL1/MLYCD/PXMP4/PEX13/PXMP2/HMGCL/FAR2/PEX19/ACSL3/DHRS4/AMACR/HSD17B4/SCP2/PEX12/ACOX1/CROT/PECR/CRAT/NOS2/PEX11A/PEX3/PEX1/AGPS/PEX7/ABCD3/ACOX2/DDO/DAO/NUDT12/PHYH/CAT/ACSL1/EPHX2/EHHADH/SLC27A2/HAO2/AGXT/BAAT
KEGG_GLYCOLYSIS_GLUCONEOGENESIS	KEGG_GLYCOLYSIS_GLUCONEOGENESIS	51	-0.598865	-2.08862	1.18935e-05	0.000240514	0.00014467	3688	tags=49%, list=16%, signal=41%	PDHB/PGM2/PGK1/ENO3/ALDH7A1/ACSS1/ADH1B/BPGM/ADH5/PFKM/ALDH9A1/DLD/PCK2/ALDH1B1/DLAT/ALDH3A2/PKLR/ALDOB/ADH6/FBP1/ADH1C/PCK1/G6PC/ADH4/ADH1A
KEGG_PROPANOATE_METABOLISM	KEGG_PROPANOATE_METABOLISM	31	-0.675959	-2.12324	3.12747e-05	0.000517454	0.00031125	4625	tags=68%, list=20%, signal=54%	ACACB/HADHA/PCCB/ALDH7A1/ACSS1/SUCLG2/SUCLG1/ALDH9A1/SUCLG2P2/ALDH1B1/SUCLA2/HIBCH/MMUT/ACADM/ALDH3A2/EHHADH/PCCA/ACSS3/ACAT1/ABAT/ALDH6A1
KEGG_VIBRIO_CHOLERAE_INFECTION	KEGG_VIBRIO_CHOLERAE_INFECTION	49	-0.575737	-1.99521	0.000105264	0.00159651	0.000960305	2841	tags=27%, list=12%, signal=23%	PRKACB/TJP1/ATP6V1D/SLC12A2/ADCY9/ATP6V1A/ATP6V1C2/PLCG2/ATP6V1B1/CFTR/ATP6V0D2/ATP6V0A4/ATP6V1G3
KEGG_CITRATE_CYCLE_TCA_CYCLE	KEGG_CITRATE_CYCLE_TCA_CYCLE	30	-0.641223	-2.00451	0.000162914	0.00220209	0.00132457	3793	tags=60%, list=16%, signal=50%	ACO1/OGDH/SUCLG2/SUCLG1/SDHC/PC/DLST/SDHD/ACLY/DLD/SUCLG2P2/PCK2/IDH3A/ACO2/DLAT/SUCLA2/OGDHL/PCK1
KEGG_ENDOCYTOSIS	KEGG_ENDOCYTOSIS	177	-0.409441	-1.71965	0.000169392	0.00220209	0.00132457	6887	tags=46%, list=30%, signal=33%	AP2A2/ASAP1/ARAP1/PIP4K2B/CDC42/PARD3/TSG101/ARFGAP2/GIT2/SH3GLB1/LDLR/EPS15/SMURF2/RAB5A/RNF41/RAB4A/RAB11A/CHMP2B/NEDD4/CHMP1B/VTA1/HSPA8/ARAP2/IQSEC1/CBL/EGFR/DNM3/PARD6G/PARD6B/ARRB1/SMAP1/EHD3/PRKCI/DNM1/RABEP1/CHMP4C/RBSN/STAM/ERBB3/CHMP5/ACAP2/ITCH/CHMP3/DAB2/CLTC/PDCD6IP/HSPA1L/VPS36/AP2B1/EHD4/RAB11FIP4/PRKCZ/PIKFYVE/PLD1/VPS37D/STAM2/FGFR2/TRAF6/RAB11FIP5/AGAP1/VPS4B/WWP1/USP8/EPN2/ADRB…
KEGG_STEROID_HORMONE_BIOSYNTHESIS	KEGG_STEROID_HORMONE_BIOSYNTHESIS	37	-0.60189	-1.96483	0.000275884	0.00312977	0.00188257	2494	tags=41%, list=11%, signal=36%	UGT2B7/HSD17B8/HSD17B12/CYP7B1/AKR1C1/UGT1A9/HSD17B6/UGT2A3/HSD11B2/AKR1C4/CYP3A4/UGT2B4/UGT2B15/CYP17A1/UGT2B10
KEGG_GLYCEROLIPID_METABOLISM	KEGG_GLYCEROLIPID_METABOLISM	42	-0.580147	-1.95445	0.000292341	0.00312977	0.00188257	3916	tags=43%, list=17%, signal=36%	DGKH/LCLAT1/ALDH7A1/AGPAT3/GPAM/LPL/ALDH9A1/MBOAT2/DGKE/GK/ALDH1B1/LIPC/PLPP1/PLPP3/ALDH3A2/DGKI/GPAT3/CEL
KEGG_INSULIN_SIGNALING_PATHWAY	KEGG_INSULIN_SIGNALING_PATHWAY	123	-0.434941	-1.74648	0.000260775	0.00312977	0.00188257	5076	tags=39%, list=22%, signal=31%	EXOC7/PRKAB2/PPP1R3D/CBL/CRK/PRKX/MAPK10/ACACB/GSK3B/RAF1/EIF4E/NRAS/PRKCI/PRKAB1/CALM1/RAPGEF1/KRAS/PRKAG2/SOS1/BRAF/PRKAA1/PRKCZ/PRKAR2A/PHKB/SOCS4/PDPK1/PRKAR1A/MAPK8/PRKACB/PIK3CB/FOXO1/SOCS2/MAPK1/INSR/LIPE/PIK3CA/PDE3B/PCK2/SOS2/PIK3R3/AKT3/SLC2A4/PRKAA2/PKLR/FBP1/PPARGC1A/PCK1/G6PC
KEGG_PROXIMAL_TUBULE_BICARBONATE_RECLAMATION	KEGG_PROXIMAL_TUBULE_BICARBONATE_RECLAMATION	19	-0.706317	-1.99267	0.000337363	0.00341111	0.0020518	1830	tags=53%, list=8%, signal=48%	PCK2/SLC4A4/GLUD2/AQP1/SLC9A3/CA2/ATP1A1/CA4/PCK1/SLC38A3
KEGG_COMPLEMENT_AND_COAGULATION_CASCADES	KEGG_COMPLEMENT_AND_COAGULATION_CASCADES	63	-0.506155	-1.83469	0.000541251	0.00518462	0.00311857	1513	tags=22%, list=7%, signal=21%	F5/C6/VWF/F8/MASP1/SERPINA5/SERPIND1/PROC/F11/PLG/SERPINC1/KNG1/C8A/C8B
KEGG_NEUROTROPHIN_SIGNALING_PATHWAY	KEGG_NEUROTROPHIN_SIGNALING_PATHWAY	118	-0.434935	-1.73634	0.000799169	0.00727244	0.0043744	8644	tags=56%, list=38%, signal=35%	CALM3/RAP1B/MAP2K1/CAMK2B/MAPK3/YWHAQ/CRKL/ABL1/AKT1/RAP1A/IRAK2/NFKBIA/PIK3R1/MAPK9/YWHAE/SH2B3/CDC42/IRS1/YWHAB/IRAK3/MAP3K3/MAPK14/RHOA/MAP2K5/RPS6KA3/PRDM4/ZNF274/PTPN11/MAP3K5/CRK/NFKB1/MAPK13/CAMK2D/MAPK10/GSK3B/RAF1/NRAS/PSEN1/SORT1/CALM1/RAPGEF1/FRS2/KRAS/RPS6KA5/SOS1/MAP3K1/BRAF/PDPK1/MAPK8/PIK3CB/TRAF6/FOXO3/MAPK1/PIK3CA/NGFR/RPS6KA2/BDNF/SOS2/KIDINS220/GAB1/PIK3R3/AKT3/BCL2/NTRK2/RPS6K…
KEGG_ADIPOCYTOKINE_SIGNALING_PATHWAY	KEGG_ADIPOCYTOKINE_SIGNALING_PATHWAY	58	-0.5084	-1.81819	0.00088476	0.00766792	0.00461228	7492	tags=55%, list=33%, signal=37%	AKT1/NFKBIA/JAK2/ACSL4/MAPK9/ADIPOR2/IRS1/MTOR/PRKCQ/PRKAB2/PTPN11/NFKB1/MAPK10/ACACB/ACSL3/PRKAB1/PRKAG2/PRKAA1/MAPK8/CHUK/PPARA/PCK2/LEPR/AKT3/CPT1A/CD36/ACSL1/SLC2A4/PRKAA2/PPARGC1A/PCK1/G6PC
KEGG_TIGHT_JUNCTION	KEGG_TIGHT_JUNCTION	114	-0.42415	-1.69025	0.00129603	0.00982826	0.00591173	7532	tags=54%, list=33%, signal=37%	ACTN4/EXOC4/AKT1/PPP2R2D/EPB41L3/CASK/PRKCA/CDC42/PPP2R2A/PARD3/EXOC3/MAGI2/RRAS2/EPB41L2/RHOA/CLDN3/VAPA/MYH10/PRKCQ/CLDN23/JAM2/PPP2CB/PARD6G/PARD6B/LLGL2/NRAS/CTNNA1/PRKCI/PTEN/SPTAN1/KRAS/PRKCH/PRKCZ/GNAI1/PPP2R1B/EPB41L1/YES1/CTNNB1/TJP1/AFDN/JAM3/MPDZ/TJP3/ASH1L/CLDN4/CRB3/CLDN2/MYH14/AKT3/MAGI1/MAGI3/CLDN10/PRKCE/AMOTL1/MPP5/PATJ/MYH8/CLDN16/CGN/OCLN/CLDN19/CLDN8
KEGG_ENDOMETRIAL_CANCER	KEGG_ENDOMETRIAL_CANCER	49	-0.520645	-1.80429	0.00143382	0.0104382	0.00627864	5338	tags=49%, list=23%, signal=38%	TCF7L2/EGFR/GSK3B/RAF1/NRAS/CTNNA1/PTEN/KRAS/SOS1/BRAF/PDPK1/PIK3CB/CTNNB1/FOXO3/MAPK1/PIK3CA/APC/SOS2/PIK3R3/AKT3/CDH1/ERBB2/CCND1/EGF
KEGG_PYRUVATE_METABOLISM	KEGG_PYRUVATE_METABOLISM	36	-0.564554	-1.83922	0.00152391	0.0106674	0.00641647	5040	tags=47%, list=22%, signal=37%	PDHB/GRHPR/ACACB/GLO1/ALDH7A1/ACSS1/PC/ALDH9A1/DLD/PCK2/ALDH1B1/DLAT/ALDH3A2/PKLR/ACAT1/LDHD/PCK1
KEGG_DRUG_METABOLISM_OTHER_ENZYMES	KEGG_DRUG_METABOLISM_OTHER_ENZYMES	40	-0.547295	-1.8287	0.00192002	0.0129423	0.00778486	1696	tags=22%, list=7%, signal=21%	UPB1/CES1/UGT1A9/UGT2A3/CYP3A4/UGT2B4/UGT2B15/CYP2A6/UGT2B10
KEGG_LYSINE_DEGRADATION	KEGG_LYSINE_DEGRADATION	44	-0.541132	-1.83709	0.00200533	0.0130347	0.0078404	5699	tags=55%, list=25%, signal=41%	NSD1/AADAT/SETMAR/AASDHPPT/HADHA/SETD2/AASS/KMT5B/SETDB2/ALDH7A1/OGDH/AASDH/SETD7/DLST/TMLHE/ALDH9A1/HADH/ASH1L/ALDH1B1/BBOX1/ALDH3A2/EHHADH/ACAT1/OGDHL
KEGG_EPITHELIAL_CELL_SIGNALING_IN_HELICOBACTER_PYLORI_INFECTION	KEGG_EPITHELIAL_CELL_SIGNALING_IN_HELICOBACTER_PYLORI_INFECTION	65	-0.463514	-1.69529	0.00226268	0.0142002	0.0085415	5246	tags=37%, list=23%, signal=29%	ATP6V1H/ADAM10/JAM2/PTPN11/NFKB1/EGFR/MAPK13/MAP2K4/MAPK10/ATP6V1B2/ATP6V1C1/ATP6V1G2/MAPK8/TJP1/CHUK/JAM3/ATP6V1D/ATP6V1A/ATP6V1C2/PLCG2/ATP6V1B1/ATP6V0D2/ATP6V0A4/ATP6V1G3
KEGG_PHOSPHATIDYLINOSITOL_SIGNALING_SYSTEM	KEGG_PHOSPHATIDYLINOSITOL_SIGNALING_SYSTEM	69	-0.469598	-1.74072	0.0028468	0.0172706	0.0103883	4950	tags=43%, list=22%, signal=34%	PLCD1/PLCB4/ITPR1/ITPKB/PI4KA/CALM1/DGKH/PTEN/PIK3C2B/PIKFYVE/INPP4B/INPP5A/SYNJ1/PIK3CB/CDS2/IPPK/PIK3C3/DGKE/PIK3CA/PLCB1/ITPR2/PIK3R3/PIK3C2A/PIP5K1B/IMPA2/CDS1/INPP5J/DGKI/PLCG2/PIK3C2G
KEGG_STARCH_AND_SUCROSE_METABOLISM	KEGG_STARCH_AND_SUCROSE_METABOLISM	38	-0.544756	-1.79635	0.00310963	0.017848	0.0107357	1144	tags=21%, list=5%, signal=20%	UGT1A9/UGT2A3/GBA3/MGAM/G6PC/UGT2B4/UGT2B15/UGT2B10
KEGG_BUTANOATE_METABOLISM	KEGG_BUTANOATE_METABOLISM	30	-0.569462	-1.78018	0.00313812	0.017848	0.0107357	3688	tags=57%, list=16%, signal=48%	ALDH7A1/BDH1/ACSM3/BDH2/ACSM2A/ALDH9A1/HADH/HMGCS1/ALDH1B1/ALDH5A1/ALDH3A2/EHHADH/L2HGDH/ACAT1/ABAT/OXCT1/HMGCS2
KEGG_PHENYLALANINE_METABOLISM	KEGG_PHENYLALANINE_METABOLISM	16	-0.69569	-1.88637	0.00334265	0.0182597	0.0109833	1371	tags=25%, list=6%, signal=24%	GOT1/DDC/PAH/TAT
KEGG_HISTIDINE_METABOLISM	KEGG_HISTIDINE_METABOLISM	27	-0.590852	-1.80899	0.00341115	0.0182597	0.0109833	4554	tags=48%, list=20%, signal=39%	ASPA/MAOB/ALDH7A1/FTCD/LCMT2/ALDH9A1/HNMT/HAL/ALDH1B1/AMDHD1/ALDH3A2/CNDP1/DDC
KEGG_NON_SMALL_CELL_LUNG_CANCER	KEGG_NON_SMALL_CELL_LUNG_CANCER	51	-0.49055	-1.71086	0.00379483	0.0197331	0.0118696	4858	tags=41%, list=21%, signal=33%	EGFR/RAF1/NRAS/RB1/KRAS/SOS1/BRAF/PDPK1/PIK3CB/TGFA/FOXO3/MAPK1/PIK3CA/SOS2/PIK3R3/AKT3/RARB/ERBB2/CCND1/PLCG2/EGF
KEGG_VASOPRESSIN_REGULATED_WATER_REABSORPTION	KEGG_VASOPRESSIN_REGULATED_WATER_REABSORPTION	42	-0.506687	-1.70697	0.00403662	0.0204073	0.0122751	7882	tags=67%, list=34%, signal=44%	RAB5C/RAB5B/NSF/DYNC1LI1/DYNC1I1/DCTN5/ADCY3/DCTN4/DCTN6/CREB3L2/RAB5A/CREB5/RAB11A/DYNC2LI1/PRKX/ADCY6/DYNC1I2/CREB1/VAMP2/DYNC1LI2/PRKACB/DYNC1H1/DYNLL2/DCTN1/ADCY9/DYNC2H1/AQP4/AQP2
KEGG_PROSTATE_CANCER	KEGG_PROSTATE_CANCER	85	-0.42859	-1.64245	0.00452236	0.0222451	0.0133805	6104	tags=47%, list=27%, signal=35%	CREB3L2/CREB5/MTOR/CDKN1B/TCF7L2/HSP90AA1/NFKB1/EGFR/PDGFB/GSK3B/RAF1/NRAS/CREBBP/PDGFC/CREB1/PTEN/RB1/KRAS/SOS1/BRAF/PDPK1/EP300/PIK3CB/FGFR2/FOXO1/CTNNB1/TGFA/CHUK/MAPK1/PIK3CA/SOS2/PIK3R3/AKT3/AR/IGF1R/ERBB2/BCL2/CCND1/PDGFD/EGF
KEGG_NEUROACTIVE_LIGAND_RECEPTOR_INTERACTION	KEGG_NEUROACTIVE_LIGAND_RECEPTOR_INTERACTION	146	-0.375475	-1.54634	0.00477308	0.0228605	0.0137507	3270	tags=29%, list=14%, signal=25%	CYSLTR1/CALCR/HRH2/ADRA2B/P2RY14/CTSG/APLNR/THRA/F2RL1/GRIA4/P2RY8/ADRB2/LEPR/GABRQ/S1PR1/SSTR1/VIPR1/TACR1/GRIK1/F2RL3/CYSLTR2/GRIK3/CALCRL/GRM1/GRIK5/AVPR1A/PTH1R/THRB/PTGER3/EDNRB/GHR/AVPR1B/AGTR1/CHRM3/GABRB3/PRLR/MLNR/GCGR/ADRB1/NTSR1/GABRA2/PLG
KEGG_BIOSYNTHESIS_OF_UNSATURATED_FATTY_ACIDS	KEGG_BIOSYNTHESIS_OF_UNSATURATED_FATTY_ACIDS	22	-0.617796	-1.80322	0.0054532	0.0242069	0.0145605	4567	tags=45%, list=20%, signal=36%	HADHA/ACOT2/HACD2/ACOX1/PECR/ACOT1/HSD17B12/ACOT4/SCD5/BAAT
KEGG_PENTOSE_AND_GLUCURONATE_INTERCONVERSIONS	KEGG_PENTOSE_AND_GLUCURONATE_INTERCONVERSIONS	21	-0.616196	-1.76387	0.00529496	0.0242069	0.0145605	2494	tags=43%, list=11%, signal=38%	UGT2B7/CRYL1/XYLB/UGT1A9/UGT2A3/DHDH/UGT2B4/UGT2B15/UGT2B10
KEGG_RENAL_CELL_CARCINOMA	KEGG_RENAL_CELL_CARCINOMA	68	-0.449592	-1.66271	0.00615764	0.0266831	0.01605	8853	tags=62%, list=39%, signal=38%	HIF1A/RAP1B/MAP2K1/MAPK3/ARAF/CRKL/PAK1/CUL2/AKT1/RAP1A/PAK2/PIK3R1/CDC42/EGLN3/ARNT/VEGFD/FH/PTPN11/CRK/PDGFB/RAF1/NRAS/CREBBP/RAPGEF1/KRAS/SOS1/BRAF/EP300/PIK3CB/TGFA/PAK6/MAPK1/TGFB2/PIK3CA/EGLN1/ETS1/SOS2/GAB1/PIK3R3/AKT3/EPAS1/ARNT2
KEGG_ASCORBATE_AND_ALDARATE_METABOLISM	KEGG_ASCORBATE_AND_ALDARATE_METABOLISM	19	-0.625653	-1.7651	0.00715963	0.0296148	0.0178134	2494	tags=53%, list=11%, signal=47%	UGT2B7/ALDH9A1/ALDH1B1/UGT1A9/MIOX/UGT2A3/ALDH3A2/UGT2B4/UGT2B15/UGT2B10
KEGG_TRYPTOPHAN_METABOLISM	KEGG_TRYPTOPHAN_METABOLISM	34	-0.551295	-1.77237	0.00738725	0.0298773	0.0179713	4567	tags=50%, list=20%, signal=40%	HADHA/MAOB/WARS2/ALDH7A1/OGDH/CYP1A1/ALDH9A1/HADH/ACMSD/ALDH1B1/CAT/ALDH3A2/AOX1/EHHADH/DDC/ACAT1/OGDHL
KEGG_PRIMARY_BILE_ACID_BIOSYNTHESIS	KEGG_PRIMARY_BILE_ACID_BIOSYNTHESIS	14	-0.654853	-1.70262	0.00825091	0.0326449	0.019636	4341	tags=64%, list=19%, signal=52%	AMACR/HSD17B4/SCP2/CYP27A1/CYP7B1/ACOX2/CYP39A1/AKR1C4/BAAT
KEGG_MELANOMA	KEGG_MELANOMA	57	-0.464365	-1.65589	0.00884	0.0342315	0.0205904	5196	tags=44%, list=23%, signal=34%	FGF2/FGF13/EGFR/PDGFB/RAF1/NRAS/PDGFC/PTEN/RB1/KRAS/BRAF/PIK3CB/MITF/MAPK1/PIK3CA/PIK3R3/AKT3/CDH1/IGF1R/FGF1/FGF12/CCND1/PDGFD/EGF/FGF9
KEGG_GAP_JUNCTION	KEGG_GAP_JUNCTION	78	-0.423792	-1.60472	0.00911572	0.0345638	0.0207902	5154	tags=42%, list=22%, signal=33%	PRKG1/PRKX/PLCB4/EGFR/PDGFB/GNA11/ITPR1/ADCY6/RAF1/NRAS/PDGFC/GNAQ/KRAS/SOS1/GJA1/GNAI1/GUCY1A1/PRKACB/TJP1/MAPK1/PLCB1/SOS2/ITPR2/PRKG2/ADCY5/ADCY1/ADCY2/ADCY9/GRM1/PDGFD/TUBB4A/EGF/ADRB1
KEGG_LYSOSOME	KEGG_LYSOSOME	117	-0.379804	-1.51832	0.00994885	0.0369529	0.0222273	9874	tags=58%, list=43%, signal=33%	CTNS/NAGA/SLC11A2/CTSC/PSAP/NAGLU/CTSL/LAPTM4B/ATP6V0D1/ATP6AP1/PPT2/GLB1/ABCA2/CTSH/SMPD1/ATP6V0A2/AP3D1/HEXB/AGA/TPP1/MANBA/PPT1/DNASE2B/GGA2/AP4E1/AP3M2/FUCA1/LAMP1/GBA/LAPTM4A/SUMF1/AP1M2/GNPTAB/LGMN/GNS/AP3S2/AP1S2/CLN5/ATP6V0A1/LAMP2/M6PR/ARSG/SCARB2/LIPA/ATP6V1H/ARSB/AP3M1/IDS/AP4S1/SORT1/CTSF/CTSO/AP3B1/CLTC/CD164/AP1G1/MFSD8/SLC17A5/ACP5/CTSG/IGF2R/GALC/HYAL1/ASAH1/NAPSA/CTSK/ATP6V0D2/AT…
KEGG_ABC_TRANSPORTERS	KEGG_ABC_TRANSPORTERS	36	-0.504273	-1.64283	0.0116917	0.0411891	0.0247754	4981	tags=36%, list=22%, signal=28%	ABCB4/ABCB7/ABCA5/ABCA4/ABCB10/ABCD3/ABCA6/ABCC4/ABCB1/ABCA8/ABCG2/ABCB5/CFTR
KEGG_INOSITOL_PHOSPHATE_METABOLISM	KEGG_INOSITOL_PHOSPHATE_METABOLISM	53	-0.461939	-1.61293	0.0117683	0.0411891	0.0247754	4950	tags=43%, list=22%, signal=34%	PLCD1/PLCB4/ITPKB/PI4KA/PTEN/PIK3C2B/PIKFYVE/INPP4B/INPP5A/SYNJ1/PIK3CB/IPPK/PIK3C3/PIK3CA/PLCB1/PIK3C2A/PIP5K1B/MIOX/IMPA2/INPP5J/PLCG2/ALDH6A1/PIK3C2G
KEGG_ERBB_SIGNALING_PATHWAY	KEGG_ERBB_SIGNALING_PATHWAY	83	-0.409032	-1.55959	0.0127211	0.0436836	0.0262759	8425	tags=59%, list=37%, signal=38%	MAP2K1/CAMK2B/MAPK3/ARAF/CRKL/PAK1/NCK1/ABL1/CDKN1A/AKT1/PAK2/PRKCA/PIK3R1/MAPK9/MTOR/CDKN1B/PTK2/CBL/CRK/EGFR/MAP2K4/CAMK2D/MAPK10/GSK3B/RAF1/NRAS/STAT5B/ERBB3/KRAS/SOS1/BRAF/NRG3/MAPK8/PIK3CB/TGFA/PAK6/MAPK1/PIK3CA/BTC/SOS2/GAB1/PIK3R3/AKT3/NRG2/NRG1/ERBB2/ERBB4/PLCG2/EGF
KEGG_GLYCOSYLPHOSPHATIDYLINOSITOL_GPI_ANCHOR_BIOSYNTHESIS	KEGG_GLYCOSYLPHOSPHATIDYLINOSITOL_GPI_ANCHOR_BIOSYNTHESIS	24	-0.558998	-1.65663	0.014702	0.0486504	0.0292634	7003	tags=58%, list=30%, signal=41%	PIGW/PIGP/PIGA/PIGB/PIGM/PIGS/PIGF/PIGN/PIGK/PIGV/PIGO/GPLD1/PIGH/PGAP1
KEGG_REGULATION_OF_ACTIN_CYTOSKELETON	KEGG_REGULATION_OF_ACTIN_CYTOSKELETON	184	-0.334099	-1.41304	0.0146078	0.0486504	0.0292634	6313	tags=39%, list=27%, signal=29%	VCL/VAV2/RRAS2/PFN2/RHOA/FGF14/CYFIP1/WASF1/GNA13/MYH10/PTK2/MYLK/PIP4K2C/IQGAP1/FGF2/ITGAV/FGF13/ITGB1/CRK/EGFR/PDGFB/WASF2/RAF1/NRAS/ABI2/PDGFC/DIAPH1/GSN/KRAS/BAIAP2/SOS1/GNG12/ROCK2/BRAF/CFL2/ITGA1/ITGB8/PIKFYVE/DIAPH2/ITGA8/NCKAP1/PIK3CB/FGFR2/ROCK1/PAK6/ARHGAP35/DOCK1/ITGA9/WASL/MAPK1/PIK3CA/EZR/ITGA2/FGFR3/APC/SOS2/VAV3/ARHGEF12/MYH14/PIK3R3/RDX/PIP5K1B/FGF1/CYFIP2/FGF12/SCIN/IQGAP2/ITGA6/…
KEGG_RENIN_ANGIOTENSIN_SYSTEM	KEGG_RENIN_ANGIOTENSIN_SYSTEM	15	-0.657341	-1.74032	0.0161318	0.0524285	0.0315359	6337	tags=73%, list=28%, signal=53%	ACE/LNPEP/MME/NLN/CTSG/ENPEP/CPA3/CMA1/REN/AGTR1/ACE2
KEGG_LEUKOCYTE_TRANSENDOTHELIAL_MIGRATION	KEGG_LEUKOCYTE_TRANSENDOTHELIAL_MIGRATION	104	-0.38272	-1.5084	0.0164696	0.0525871	0.0316313	7532	tags=45%, list=33%, signal=31%	ACTN4/RAPGEF3/RAP1A/ITGA4/MSN/PRKCA/PIK3R1/CDC42/CXCL12/VCL/VAV2/MAPK14/RHOA/CLDN3/PTK2/CLDN23/ESAM/JAM2/ITGB1/PTPN11/MAPK13/CTNNA1/VCAM1/ROCK2/CDH5/GNAI1/PIK3CB/ROCK1/CTNNB1/ARHGAP35/AFDN/JAM3/PECAM1/PIK3CA/CLDN4/EZR/VAV3/CLDN2/PIK3R3/CLDN10/RAPGEF4/CLDN16/ARHGAP5/OCLN/PLCG2/CLDN19/CLDN8
KEGG_GLYCINE_SERINE_AND_THREONINE_METABOLISM	KEGG_GLYCINE_SERINE_AND_THREONINE_METABOLISM	29	-0.531157	-1.64925	0.0178929	0.0561466	0.0337724	4541	tags=52%, list=20%, signal=42%	PHGDH/MAOB/ALAS1/GLDC/CTH/DLD/SHMT1/DAO/BHMT/AGXT2/DMGDH/CHDH/GATM/GNMT/AGXT
KEGG_ADHERENS_JUNCTION	KEGG_ADHERENS_JUNCTION	70	-0.412248	-1.53138	0.0198526	0.0602195	0.0362222	8462	tags=64%, list=37%, signal=41%	TCF7L1/CSNK2A1/MAPK3/MAP3K7/SMAD3/SORBS1/ACTN4/ACP1/WASF3/CDC42/PARD3/VCL/SSX2IP/FYN/RHOA/WASF1/TCF7L2/IQGAP1/SMAD2/NLK/EGFR/WASF2/CTNNA1/CREBBP/PTPRJ/FARP2/BAIAP2/SMAD4/FER/EP300/YES1/CTNNB1/PTPRM/TJP1/AFDN/WASL/MAPK1/INSR/NECTIN3/LMO7/CDH1/IGF1R/ERBB2/TGFBR2/PTPRB
KEGG_APOPTOSIS	KEGG_APOPTOSIS	80	-0.400491	-1.5204	0.0198392	0.0602195	0.0362222	8173	tags=46%, list=36%, signal=30%	TNFSF10/CFLAR/FADD/FAS/AKT1/IRAK2/NFKBIA/RIPK1/BIRC2/PPP3CB/CAPN2/PIK3R1/IRAK3/CYCS/CASP7/APAF1/PPP3CA/DFFA/ATM/XIAP/CHP1/AIFM1/PRKX/NFKB1/TNFRSF10D/TNFRSF10A/PRKAR2A/PRKAR1A/PRKACB/PIK3CB/CHUK/PIK3CA/PIK3R3/AKT3/ENDOD1/BCL2/TNFRSF10C
KEGG_TERPENOID_BACKBONE_BIOSYNTHESIS	KEGG_TERPENOID_BACKBONE_BIOSYNTHESIS	14	-0.608643	-1.58248	0.0211168	0.0630043	0.0378973	2559	tags=43%, list=11%, signal=38%	HMGCR/PDSS2/IDI1/HMGCS1/ACAT1/HMGCS2
KEGG_TYPE_II_DIABETES_MELLITUS	KEGG_TYPE_II_DIABETES_MELLITUS	36	-0.485308	-1.58105	0.0225886	0.0632482	0.038044	6801	tags=58%, list=30%, signal=41%	PIK3R1/MAPK9/IRS1/MTOR/MAPK10/CACNA1E/PRKCZ/SOCS4/MAPK8/PIK3CB/KCNJ11/SOCS2/MAPK1/INSR/PIK3CA/CACNA1D/PIK3R3/PRKCE/SLC2A2/SLC2A4/PKLR
KEGG_ARGININE_AND_PROLINE_METABOLISM	KEGG_ARGININE_AND_PROLINE_METABOLISM	51	-0.446647	-1.55774	0.0217841	0.0632482	0.038044	6437	tags=63%, list=28%, signal=45%	MAOA/ALDH2/GLS/P4HA1/AOC1/OAT/GOT2/PRODH2/ALDH4A1/CKB/NOS3/MAOB/ALDH7A1/CKMT1A/ODC1/PRODH/GLUD1/NOS2/CKMT1B/ALDH9A1/DAO/ALDH1B1/CPS1/GOT1/CKMT2/GLUD2/NOS1/AMD1/GATM/ALDH3A2/AGMAT/ARG1
KEGG_MAPK_SIGNALING_PATHWAY	KEGG_MAPK_SIGNALING_PATHWAY	226	-0.315008	-1.36011	0.0225615	0.0632482	0.038044	7049	tags=43%, list=31%, signal=30%	PPP3CB/PRKCA/PLA2G4A/ELK4/DUSP6/MAPK9/MAP3K2/PLA2G12B/CDC42/GADD45A/RRAS2/DUSP7/MAP3K3/MAPK14/STK3/FGF14/MAP2K5/ATF2/RPS6KA3/MAPKAPK3/DUSP8/RASGRP1/PLA2G10/PPP3CA/CACNB2/CACNA2D2/MAP3K13/TAOK3/CHP1/FGF2/SRF/NLK/FGF13/HSPA8/MAP3K5/CRK/PRKX/NFKB1/EGFR/RASA1/PDGFB/MAPK13/MAP2K4/MAPK10/MAP3K4/MEF2C/MAP2K6/ARRB1/RAF1/NRAS/FOS/LAMTOR3/DUSP16/CACNA1E/TAB2/RASGRP3/KRAS/GADD45G/HSPA1L/RPS6KA5/MAP4K3/SOS1/…
KEGG_PATHWAYS_IN_CANCER	KEGG_PATHWAYS_IN_CANCER	294	-0.299837	-1.33459	0.0221427	0.0632482	0.038044	5535	tags=35%, list=24%, signal=27%	CDKN1B/VEGFD/PTK2/FH/XIAP/TCF7L2/HSP90AA1/LAMC1/FZD3/FGF2/ITGAV/SMAD2/MSH2/FGF13/ITGB1/TPR/CBL/CRK/NFKB1/EGFR/PDGFB/MAPK10/GSK3B/RAF1/NRAS/CTNNA1/RALB/CREBBP/DAPK1/FOS/STAT5B/LAMC3/CTBP2/PTEN/RB1/KRAS/SOS1/LAMB2/JUP/BRAF/SMAD4/RUNX1T1/WNT11/RALBP1/PLD1/MSH3/NOS2/PIAS1/BMP2/EP300/JAK1/PPARG/LAMA1/MAPK8/HHIP/PIK3CB/FGFR2/TRAF6/FOXO1/CTNNB1/TGFA/CHUK/MITF/MAPK1/TGFB2/FZD1/BMP4/APPL1/PIK3CA/EGLN1/NCO…
KEGG_CELL_ADHESION_MOLECULES_CAMS	KEGG_CELL_ADHESION_MOLECULES_CAMS	121	-0.360872	-1.44763	0.0230824	0.0636514	0.0382865	5850	tags=31%, list=25%, signal=23%	CLDN3/ICAM2/ALCAM/CLDN23/ITGAV/ESAM/JAM2/CDH2/NLGN1/ITGB1/GLG1/NEO1/SDC2/NEGR1/VCAM1/CDH5/ITGB8/ITGA8/CNTN1/CDH4/CD34/PTPRM/NRXN3/ITGA9/JAM3/PECAM1/CLDN4/CLDN2/NRXN2/CLDN10/NECTIN3/CDH1/ITGA6/CLDN16/OCLN/CLDN19/CLDN8
KEGG_MTOR_SIGNALING_PATHWAY	KEGG_MTOR_SIGNALING_PATHWAY	49	-0.444858	-1.54165	0.0243243	0.066075	0.0397444	5973	tags=41%, list=26%, signal=30%	MTOR/RPS6KA3/TSC1/VEGFD/EIF4E/CAB39/RICTOR/BRAF/PRKAA1/EIF4B/PDPK1/PIK3CB/MAPK1/PIK3CA/RPS6KA2/PIK3R3/AKT3/CAB39L/PRKAA2/RPS6KA6
KEGG_CALCIUM_SIGNALING_PATHWAY	KEGG_CALCIUM_SIGNALING_PATHWAY	135	-0.340786	-1.38928	0.0315341	0.0844	0.0507669	5471	tags=37%, list=24%, signal=28%	GNA14/VDAC2P5/PPP3CA/MYLK/CHP1/PLCD1/PRKX/PLCB4/EGFR/CAMK2D/GNA11/ITPR1/ITPKB/TNNC1/NOS3/CACNA1E/GNAQ/ERBB3/CALM1/SLC25A5/CYSLTR1/PHKB/NOS2/HRH2/PRKACB/PLCB1/ADRB2/CACNA1D/SLC25A4/ITPR2/TACR1/ADCY1/ADCY2/ADCY9/ERBB2/CYSLTR2/NOS1/ATP2B2/GRM1/ERBB4/PDE1C/AVPR1A/PTGER3/EDNRB/AVPR1B/AGTR1/CHRM3/PLCG2/ADRB1/NTSR1
KEGG_VASCULAR_SMOOTH_MUSCLE_CONTRACTION	KEGG_VASCULAR_SMOOTH_MUSCLE_CONTRACTION	101	-0.358891	-1.41536	0.0324901	0.0856985	0.051548	7249	tags=49%, list=32%, signal=33%	ADCY3/PPP1R12A/GUCY1A2/PRKCA/PPP1CB/PLA2G4A/ADRA1A/PLA2G12B/RHOA/PPP1R12B/PLA2G10/GNA13/MYLK/PRKCQ/PRKG1/PRKX/PLCB4/GNA11/ITPR1/ADCY6/RAF1/RAMP3/GNAQ/CALM1/KCNMB2/PRKCH/ROCK2/BRAF/PLA2G12A/KCNMA1/GUCY1A1/PRKACB/ROCK1/MAPK1/PLCB1/CACNA1D/ARHGEF12/ITPR2/ADCY5/PRKCE/ADCY1/ADCY2/ADCY9/CALCRL/AVPR1A/AVPR1B/AGTR1/CYP4A22/CYP4A11
KEGG_CYSTEINE_AND_METHIONINE_METABOLISM	KEGG_CYSTEINE_AND_METHIONINE_METABOLISM	30	-0.496635	-1.55252	0.0337419	0.0877288	0.0527692	6267	tags=50%, list=27%, signal=36%	MTR/MTAP/GOT2/ENOPH1/AHCYL1/CDO1/TRDMT1/MAT2B/AHCYL2/CTH/MAT2A/BHMT/GOT1/AMD1/TAT
KEGG_SPHINGOLIPID_METABOLISM	KEGG_SPHINGOLIPID_METABOLISM	36	-0.464157	-1.51214	0.0394687	0.100956	0.0607253	3971	tags=39%, list=17%, signal=32%	SPTLC1/SGPP1/KDSR/GALC/SPTLC2/SGMS1/UGT8/NEU4/B4GALT6/ASAH1/SGMS2/PLPP1/ACER2/PLPP3
KEGG_GLIOMA	KEGG_GLIOMA	59	-0.407401	-1.45501	0.0399386	0.100956	0.0607253	4858	tags=37%, list=21%, signal=29%	EGFR/PDGFB/CAMK2D/RAF1/NRAS/CALM1/PTEN/RB1/KRAS/SOS1/BRAF/PIK3CB/TGFA/MAPK1/PIK3CA/SOS2/PIK3R3/AKT3/IGF1R/CCND1/PLCG2/EGF
KEGG_LIMONENE_AND_PINENE_DEGRADATION	KEGG_LIMONENE_AND_PINENE_DEGRADATION	10	-0.641874	-1.51994	0.043131	0.103394	0.0621918	5672	tags=70%, list=25%, signal=53%	YOD1/HADHA/ALDH7A1/ALDH9A1/ALDH1B1/ALDH3A2/EHHADH
KEGG_OXIDATIVE_PHOSPHORYLATION	KEGG_OXIDATIVE_PHOSPHORYLATION	123	-0.334613	-1.34362	0.0431755	0.103394	0.0621918	7696	tags=31%, list=33%, signal=21%	NDUFA4/COX7A1/NDUFB5/ATP6V1E1/NDUFS2/NDUFB6/NDUFS4/NDUFA10/UQCRC1/COX10/SDHB/COX4I2/NDUFC2/ATP6V0A1/ATP5PB/ATP6V1H/PPA2/COX15/COX11/ATP6V1B2/NDUFA5/ATP6V1C1/ATP6V1G2/UQCRC2/UQCRFS1/ATP5F1B/SDHC/SDHD/ATP6V1D/ATP5F1A/NDUFS1/ATP6V1A/ATP6V1C2/ATP12A/ATP6V1B1/ATP6V0D2/ATP6V0A4/ATP6V1G3
KEGG_PANCREATIC_CANCER	KEGG_PANCREATIC_CANCER	69	-0.377046	-1.39764	0.045388	0.107281	0.0645298	5161	tags=39%, list=22%, signal=30%	VEGFD/SMAD2/NFKB1/EGFR/MAPK10/RAF1/RALB/RB1/KRAS/BRAF/SMAD4/RALBP1/PLD1/JAK1/MAPK8/PIK3CB/TGFA/CHUK/MAPK1/TGFB2/PIK3CA/PIK3R3/AKT3/ERBB2/TGFBR2/CCND1/EGF
KEGG_BETA_ALANINE_METABOLISM	KEGG_BETA_ALANINE_METABOLISM	21	-0.522771	-1.49644	0.0495208	0.115548	0.0695028	2457	tags=43%, list=11%, signal=38%	ALDH9A1/UPB1/ALDH1B1/HIBCH/ACADM/ALDH3A2/EHHADH/CNDP1/ABAT
